# Supplementary material for: Single B cell transcriptomics identifies multiple isotypes of broadly neutralizing antibodies against flaviviruses
Source: PLoS Pathog. 2023 Oct 9;19(10):e1011722. doi: 10.1371/journal.ppat.1011722 (PMC10586629; doi:10.1371/journal.ppat.1011722)
Supplement: S1 Data — (XLSX) [file ppat.1011722.s012.xlsx]

## Sheet: Fig1A
The experiment was performed 4-5 times per donor, as indicated below.
	DENV1	DENV2	DENV3	DENV4	ZIKV
Donor 01	87642.4	455789	230256	154703	412371
Donor 01	114273	203666	198334	26652.5	149231
Donor 01	16578.2	39292.7	297530	39984	223864
Donor 01	49411	112927	51895	117960	65815
mean	66976.1	202919	194504	84824.9	212820
mean (x1000)	66.9761	202.919	194.504	84.8249	212.82
	DENV1	DENV2	DENV3	DENV4	ZIKV
Donor 02	226449	189000	67659	28264.6	28595.9
Donor 02	107304	24748	85137	14009	278.1
Donor 02	65259	19871	52237	11792	<300
Donor 02	na	33069	16023	7680	5192
Donor 02	87184	32765	22193	11812	5402
mean	121549	59890.6	48649.8	14711.5	9867.01
mean (x1000)	121.549	59.8906	48.6498	14.7115	9.86701
	DENV1	DENV2	DENV3	DENV4	ZIKV
Donor 12	142613	190876	136724	66401.1	111857
Donor 12	102239	149165	132732	76394.2	64391.5
Donor 12	na	22466.9	199084	114574	96618.4
Donor 12	17581	67619	5035	368433	14048
mean	87477.6	107532	118394	156451	71728.7
mean (x1000)	87.4776	107.532	118.394	156.451	71.7287
	DENV1	DENV2	DENV3	DENV4	ZIKV
Donor 14	77865	53603	78633	22097	1823
Donor 14	39650	20309	58389	34720	<300
Donor 14	21464	31516	14474	24740	2075
Donor 14	25806	49237	17912	10679	1886
mean	41196.2	38666.2	42352	23059	1928
mean (x1000)	41.1962	38.6662	42.352	23.059	1.928

## Sheet: Fig 2
The full sequencing data is freely available on Zenodo
link: https://doi.org/10.5281/zenodo.7864775
Sequencing data was analyzed using partis, which is also freely available
link: https://github.com/psathyrella/partis
		Donor 001								Donor 002								Donor 012								Donor 014
		# of seqs in clonal families of indicated size:								# of seqs in clonal families of indicated size:								# of seqs in clonal families of indicated size:								# of seqs in clonal families of indicated size:
		1	2	3	4-50	51-305				1	2	3	4-50	51-305				1	2	3	4-50	51-305				1	2	3	4-50	51-305
B cell subtype	Naive	4034	21	2	2	0		B cell subtype	Naive	4	0	0	0	0		B cell subtype	Naive	5440	107	29	16	0		B cell subtype	Naive	42	1	0	0	0
	Memory	369	29	5	6	2			Memory	9	0	1	0	0			Memory	958	99	18	12	0			Memory	42	0	1	0	0
	Plasmablast	258	102	57	419	444			Plasmablast	1038	432	279	1545	889			Plasmablast	561	93	63	172	0			Plasmablast	1209	526	358	1310	400
	Pre-plasmablast	10	2	0	5	9			Pre-plasmablast	4	0	1	4	5			Pre-plasmablast	26	8	4	14	0			Pre-plasmablast	5	2	2	3	0
	Undetermined	213	26	11	43	22			Undetermined	83	38	22	97	58			Undetermined	203	37	15	33	0			Undetermined	295	133	74	418	39
		Donor 001								Donor 002								Donor 012								Donor 014
		# of seqs in clonal families of indicated size:								# of seqs in clonal families of indicated size:								# of seqs in clonal families of indicated size:								# of seqs in clonal families of indicated size:
		1	2	3	4-50	51-305				1	2	3	4-50	51-305				1	2	3	4-50	51-305				1	2	3	4-50	51-305
Isotype	IgA1	142	39	5	117	0		Isotype	IgA1	57	11	7	53	22		Isotype	IgA1	732	61	38	110	0		Isotype	IgA1	46	11	6	34	27
	IgA2	49	8	0	28	302			IgA2	7	0	0	0	0			IgA2	82	10	4	11	0			IgA2	10	0	0	0	1
	IgD	43	1	0	0	0			IgD	2	0	0	1	0			IgD	168	7	0	0	0			IgD	7	0	0	1	0
	IgG1	155	55	39	242	1			IgG1	958	425	283	1507	913			IgG1	347	42	30	71	0			IgG1	1248	600	403	1590	398
	IgG2	44	8	3	54	171			IgG2	4	0	0	3	1			IgG2	130	21	0	2	0			IgG2	8	3	0	5	0
	IgG3	21	11	6	9	0			IgG3	4	0	0	0	0			IgG3	17	4	0	6	0			IgG3	4	1	0	0	0
	IgG4	0	0	0	0	0			IgG4	1	0	0	0	0			IgG4	9	1	0	0	0			IgG4	9	0	1	2	0
	IgM	4397	43	13	8	0			IgM	73	15	3	52	1			IgM	5637	175	51	27	0			IgM	220	18	3	28	0
	Undetermined	9	14	9	17	2			Undetermined	9	14	6	16	5			Undetermined	9	16	6	18	0			Undetermined	41	29	22	71	13

## Sheet: Fig3A
The experiment was performed at least three times for each antibody and virus. IC50 values of all replciates are shown in the tab for Fig 3B. The values used to generate the curves shown in Fig 3A are shown below.
			F05.S03 - % of cells that are GFP+													F09.S05 - % of cells that are GFP+													F25.S02 - % of cells that are GFP+													EDE1-C10 - % of cells that are GFP+
	Ab Conc (ng/mL)	Ab Conc (log10 ng/mL)	DENV1		DENV2		DENV3		DENV4		ZIKV			Ab Conc (ng/mL)	Ab Conc (log10 ng/mL)	DENV1		DENV2		DENV3		DENV4		ZIKV			Ab Conc (ng/mL)	Ab Conc (log10 ng/mL)	DENV1		DENV2		DENV3		DENV4		ZIKV			Ab Conc (ng/mL)	Ab Conc (log10 ng/mL)	DENV1		DENV2		DENV3		DENV4
	10000	4	0	0	0.13	0.11	0	0	0.09	0.06	4.01	4.64		10000	4	0	0.05	0.18	0.08	0	0	0.06	0	5.58	4.71		10000	4	0.26	0.44	0.58	0.34	0.09	0.07	0	0	0.07	0.07		10000	4	0	0.04	0	0.04	0.07	0.08	0	0
	5000	3.30103	0.09	0	0.23	0.26	0	0	0.45	0.72	4.55	5.03		5000	3.30103	0.04	0.05	0.29	0	0	0	0.07	0	4.28	4.96		5000	3.30103	0.12	0.44	1.98	1.38	0.09	0.28	0.17	0.36	0.19	0		5000	3.30103	0.31	0.18	0.3	0.46	1.62	1.2	0	0
	2500	2.60206	0.1	0	1.42	1.32	0	0	1.91	1.79	4.76	4.87		2500	2.60206	0.08	0.15	0.57	0.47	0.05	0	0.23	0.15	4.94	4.77		2500	2.60206	0.88	0.81	3.33	3.43	1.07	1.4	0.63	1.19	0.24	0.22		2500	2.60206	0.81	0.96	1.41	1.67	2.21	2.46	0	0
	1250	1.90309	0.41	0.55	4.09	3.8	0	0.16	2.58	1.91	5.18	4.53		1250	1.90309	1.33	1.61	1.84	1.78	0.06	0.35	0.24	0.78	4.89	4.69		1250	1.90309	3.22	2.58	4.19	5.12	3.63	4.67	2.76	3.22	1.17	0.9		1250	1.90309	3.07	3.26	4.36	4.4	4.05	5.3	0.19	0.59
	625	1.20412	2.25	3.06	5.39	5.24	0.35	1.56	2.57	2.67	4.55	5.29		625	1.20412	3.5	4.06	4.51	4.93	0.76	2.26	1.88	2.06	5.18	5.3		625	1.20412	5.75	4.8	5.75	6.87	8.81	6.47	3.51	4.71	2.55	3.34		625	1.20412	4.22	4.54	6.26	5.76	5.78	5.34	1.4	1.55
	312.5	0.50515	3.98	4.27	6.66	5.56	3.5	4.16	2.18	2.7	5.18	4.84		312.5	0.50515	3.81	4.85	6.21	3.97	3.86	5.4	2.06	2.27	3.77	3.76		312.5	0.50515	5.19	4.58	6.05	5.75	9.08	9.56	4.47	5.63	4.89	4.94		312.5	0.50515	5.52	5.88	7.27	5.97	5.86	5.8	2.56	2.55
	156.25	-0.1938	4.64	4.28	6.31	5.81	5.84	4.92	2.74	1.99	4.5	5		156.25	-0.1938	4.24	4.43	7.08	6.54	4.53	5.74	2.26	2.74	4.77	4.74		156.25	-0.1938	4.42	4.74	7.92	7.96	8.73	10.32	4.81	3.86	4.64	4.95		156.25	-0.1938	5.38	5.7	8.35	8.41	5.55	5.92	2.77	1.89
	78.125	-0.8928	4.59	4.13	6.41	6.39	6.07	6.32	2.36	1.86	4.28	4.83		78.125	-0.8928	3.85	4.22	5.78	5.26	5.17	5.84	2.17	2.81	4.86	3.97		78.125	-0.8928	5.3	5.21	8.42	5.79	7.49	8.41	4.32	4.77	4	4.72		78.125	-0.8928	6.2	4.21	7.7	5.47	5.88	5.82	3.21	2.51
	39.0625	-1.5918	4.74	4.43	7.46	6.12	5.46	7.33	2.78	3.26	4.22	4.7		39.0625	-1.5918	4.89	4.66	7.51	6.66	6.26	8.05	2.15	2.89	5.46	4.21		39.0625	-1.5918	5.13	5.27	5.48	6.34	9.76	8.8	4.57	4.97	4.4	5.19		39.0625	-1.5918	5.44	5.14	8.49	6.2	5.92	6.39	2.8	1.85
	0	N/A	5.06	3.47	6.11	6.36	5.93	5.4	2.21	2.54	4.95	4.43		0	N/A	4.02	4.31	5.81	6.19	5.83	5.92	3.06	2.6	4.21	4.2		0	N/A	4.92	5.14	6.63	5.44	9	9.11	4.46	5.44	4.54	4.43		0	N/A	4.87	4.5	6.87	6.08	5.89	5.18	3.56	2.48
			F05.S03 - normalized infection													F09.S05 - normalized infection													F25.S02 - normalized infection													EDE1-C10 - normalized infection
	Ab Conc (ng/mL)	Ab Conc (log10 ng/mL)	DENV1		DENV2		DENV3		DENV4		ZIKV			Ab Conc (ng/mL)	Ab Conc (log10 ng/mL)	DENV1		DENV2		DENV3		DENV4		ZIKV			Ab Conc (ng/mL)	Ab Conc (log10 ng/mL)	DENV1		DENV2		DENV3		DENV4		ZIKV			Ab Conc (ng/mL)	Ab Conc (log10 ng/mL)	DENV1		DENV2		DENV3		DENV4
	10000	4	0	0	2.085	1.76423	0	0	3.78947	2.52632	85.5011	98.9339		10000	4	0	1.20048	3	1.33333	0	0	2.12014	0	108.455	91.5452		10000	4	5.16899	8.74751	9.6106	5.6338	0.993926	0.773054	0	0	1.56076	1.56076		10000	4	0	0.853789	0	0.617761	1.26468	1.44535	0	0
	5000	3.30103	2.1102	0	3.68885	4.17001	0	0	18.9474	30.3158	97.0149	107.249		5000	3.30103	0.960384	1.20048	4.83333	0	0	0	2.4735	0	83.1876	96.4043		5000	3.30103	2.38569	8.74751	32.8086	22.8666	0.993926	3.09221	3.43434	7.27273	4.23634	0		5000	3.30103	6.61686	3.84205	4.6332	7.10425	29.2683	21.6802	0	0
	2500	2.60206	2.34467	0	22.7747	21.1708	0	0	80.4211	75.3684	101.493	103.838		2500	2.60206	1.92077	3.60144	9.5	7.83333	0.851064	0	8.12721	5.30035	96.0155	92.7114		2500	2.60206	17.495	16.1034	55.1781	56.8351	11.8167	15.4611	12.7273	24.0404	5.35117	4.90524		2500	2.60206	17.2892	20.4909	21.7761	25.7915	39.9277	44.4444	0	0
	1250	1.90309	9.61313	12.8957	65.5974	60.9463	0	2.82436	108.632	80.4211	110.448	96.5885		1250	1.90309	31.9328	38.6555	30.6667	29.6667	1.02128	5.95745	8.48057	27.5618	95.0437	91.1565		1250	1.90309	64.0159	51.2922	69.4283	84.8384	40.0883	51.5737	55.7576	65.0505	26.087	20.0669		1250	1.90309	65.5283	69.5838	67.3359	67.9537	73.1707	95.7543	7.66129	23.7903
	625	1.20412	52.755	71.7468	86.4475	84.0417	6.17829	27.5375	108.211	112.421	97.0149	112.793		625	1.20412	84.0336	97.479	75.1667	82.1667	12.9362	38.4681	66.4311	72.7915	100.68	103.013		625	1.20412	114.314	95.4274	95.2775	113.836	97.2943	71.4522	70.9091	95.1515	56.8562	74.4705		625	1.20412	90.0747	96.905	96.6795	88.9575	104.426	96.477	56.4516	62.5
	312.5	0.50515	93.3177	100.117	106.816	89.174	61.7829	73.4334	91.7895	113.684	110.448	103.198		312.5	0.50515	91.4766	116.447	103.5	66.1667	65.7021	91.9149	72.7915	80.212	73.275	73.0807		312.5	0.50515	103.181	91.0537	100.249	95.2775	100.276	105.577	90.303	113.737	109.03	110.145		312.5	0.50515	117.823	125.507	112.278	92.2008	105.872	104.788	103.226	102.823
	156.25	-0.1938	108.792	100.352	101.203	93.1836	103.089	86.8491	115.368	83.7895	95.9488	106.61		156.25	-0.1938	101.801	106.363	118	109	77.1064	97.7021	79.8587	96.8198	92.7114	92.1283		156.25	-0.1938	87.8728	94.2346	131.234	131.897	96.4108	113.97	97.1717	77.9798	103.456	110.368		156.25	-0.1938	114.835	121.665	128.958	129.884	100.271	106.956	111.694	76.2097
	78.125	-0.8928	107.62	96.8347	102.807	102.486	107.149	111.562	99.3684	78.3158	91.258	102.985		78.125	-0.8928	92.437	101.321	96.3333	87.6667	88	99.4043	76.6784	99.2933	94.4606	77.1623		78.125	-0.8928	105.368	103.579	139.519	95.9403	82.7167	92.8769	87.2727	96.3636	89.1862	105.24		78.125	-0.8928	132.337	89.8613	118.919	84.4788	106.233	105.149	129.435	101.21
	39.0625	-1.5918	111.137	103.869	119.647	98.1556	96.3813	129.391	117.053	137.263	89.9787	100.213		39.0625	-1.5918	117.407	111.885	125.167	111	106.553	137.021	75.9717	102.12	106.122	81.827		39.0625	-1.5918	101.988	104.771	90.8036	105.054	107.786	97.1839	92.3232	100.404	98.1048	115.719		39.0625	-1.5918	116.115	109.712	131.12	95.7529	106.956	115.447	112.903	74.5968
	0	N/A	118.64	81.3599	97.9952	102.005	104.678	95.3222	93.0526	106.947	105.544	94.4563		0	N/A	96.5186	103.481	96.8333	103.167	99.234	100.766	108.127	91.8728	81.827	81.6327		0	N/A	97.8131	102.187	109.859	90.1408	99.3926	100.607	90.101	109.899	101.226	98.7737		0	N/A	103.949	96.0512	106.1	93.8996	106.414	93.5863		100
[truncated: 50 more columns]

## Sheet: Fig3B
	IC50 values
	DENV1 WP-74	DENV2 16681	DENV3 CH53489	DENV4 TVP376	ZIKV H/PF/2013
F05.S03	35.79	128.6	14.56	672.8	>10,000
	21.95	122.5	5.313	934.1	>10,000
	27.39	72.08	8.893	1180	>10,000
mean	28.3767	107.727	9.58867	928.967	>10,000
F09.S05	33.48	27.88	8.726	128.2	>10,000
	57.43	41.73	7.509	22.06	>10,000
	107.9	48.49	9.515	62.36	>10,000
mean	66.27	39.3667	8.58333	70.8733	>10,000
F25.S02	93.73	66.31	63.24	14.38	23.16
	14.98	119.8	23.92	129.4	10.77
	111.7	548.2	71.65	106.4	30.2
	94	195	60	88	8
mean	78.6025	232.328	54.7025	84.545	18.0325
EDE1-C10	235.1	236.4	262.7	3.819	8.825
	373.1	137.5	455.1	48.44	15.36
	138.6	150.7	385.2	13.01	5.778
	227.2	107.7	375	46.88	17.03
	847.2	1362	1470	70.02	29.72
	242	216	789	7.04	16.4
	93.3	79	652	16	1.81
mean	308.071	327.043	627	29.3156	13.5604
EDE2-A11	58.81	34.86	33.78	40.64	5567
	79.23	54.85	16.41	5.131	6033
	53.46	141.3	26.52	38.02	>10,000
mean	63.8333	77.0033	25.57	27.9303	5800
SIgN-3C	66.27	31.1	422	90.15	380.9
	44.73	120.3	105.2	15.55	369.4
	27.09	326.8	403.2	61.1	1333
mean	46.03	159.4	310.133	55.6	694.433
MZ4	>10,000	14.16	3957	>10,000	68.62
	>10,000	7.582	9362	>10,000	12.96
	>10,000	8.998	939.2	>10,000	5.747
mean	>10,000	10.2467	4752.73	>10,000	29.109
J9	45.95	190.2	47.23	74.76	>10,000
	14.9	41.73	32.74	39.18	>10,000
	2.953	27.25	9.084	8.853	>10,000
	15.96	36.18	5.291	19.84	>10,000
mean	19.9408	73.84	23.5862	35.6582	>10,000

## Sheet: Fig3C
	IC50 (ng/ml)
	DENV1 16007	DENV4 H241	DENV4 DKE-121
F05.S03	20.205	>10,000	5341
	11.52	>10,000	3786
	21.06	>10,000	5542
			2543.85
			6235.05
			3589.95
Mean	17.595	>10,000	4506.31
F09.S05	11.142	>10,000	27.17
	34.275	>10,000	172.4
	44.025	>10,000	13.03
			11.8155
			91.65
			35.4
mean	29.814	>10,000	58.5776
F25.S02	2.709	69.56	58.395
	7.6245	158.1	512.55
	2.91	112.1	209.25
			61.95
			60.36
			371.5
mean	4.4145	113.253	212.334
EDE1-C10	9.6495	19.84	13.95
	35.535	54.92	232.6
	28.875		68.5
			33.495
			76.53
			181.8
mean	24.6865	37.38	101.146
SIgN-3C	3.7425	101.6	7.842
	13.242	444.1	76.62
	11.1645	200.9	108.675
mean	9.383	248.867	64.379
J9	2.5515	>10,000	12.5865
	6.786	>10,000	236.55
	6.522	>10,000	101.52
			84.24
			125.6
			62.95
mean	5.2865	>10,000	103.908

## Sheet: Fig3D
	DENV1 UIS998	DENV2 V594	DENV3 V1043	DENV4 UIS487
F05.S03	20.9	112.9	9.171	121
	125.9	285.6	61.11	888.5
mean	73.4	199.25	35.1405	504.75
F09.S05	102.1	198.3	20.38	168.2
	229	320.1	36.44	347.6
mean	165.55	259.2	28.41	257.9
F25.S02	48.8	364.9	25.87	199
	230.5	1153	30.54	868.7
mean	139.65	758.95	28.205	533.85
EDE1-C10	437.8	188.4	298.2	100.7
	810.1	338.8	882.3	103
mean	623.95	263.6	590.25	101.85
SIgN-3C	27.33	66.68	110.8	57.38
	8.916	13.04	174.5	88.2
mean	18.123	39.86	142.65	72.79
J9	5.434	60.99	109.3	88.14
	22.36	21.63	595.7	149.5
mean	13.897	41.31	352.5	118.82

## Sheet: Fig4A
The experiment was performed twice in duplicate wells. Fig 4A was generated using the mean values normalized to B10 for each experiment.
	Replicate 1 OD450 (arbitrary units)
	No Ab	PGT121	EDE1-C10	J9	B10	F05.S03	F09.S05	F25.S02
well 1	0.0862	0.087	0.0869	0.084	2.4278	0.0835	0.0867	0.0823
well 2	0.1029	0.0966	0.0947	0.0953	2.4825	0.084	0.088	0.1337
mean	0.09455	0.0918	0.0908	0.08965	2.45515	0.08375	0.08735	0.108
mean normalized to B10	0.0385109	0.0373908	0.0369835	0.0365151	1	0.034112	0.0355783	0.0439892
	Replicate 2 OD450 (arbitrary units)
	No Ab	PGT121	EDE1C10	J9	B10	F05.S03	F09.S05	F25.S02
well 1	0.1293	0.105	0.1209	0.11	1.5342	0.1232	0.1306	0.141
well 2	0.1257	0.1037	0.1097	0.112	1.3915	0.1191	0.1372	0.1664
mean	0.1275	0.10435	0.1153	0.111	1.46285	0.12115	0.1339	0.1537
mean normalized to B10	0.0871586	0.0713334	0.0788187	0.0758793	1	0.0828178	0.0915337	0.105069

## Sheet: Fig4B
The experiment was performed twice in duplicate wells. Fig 4B was generated using the mean values normalized to B10 for each experiment.
	Replicate 1 OD450 (arbitrary units)
	No Ab	PGT121	EDE1-C10	J9	B10	F05.S03	F09.S05	F25.S02
well 1	0.0924	0.0966	0.5559	0.7279	0.9529	0.5998	0.5335	0.664
well 2	0.1038	0.1152	0.5933	0.6598	1.0819	0.7759	0.6488	0.6453
mean	0.0981	0.1059	0.5746	0.69385	1.0174	0.68785	0.59115	0.65465
mean normalized to B10	0.0964223	0.104089	0.564773	0.681983	1	0.676086	0.58104	0.643454
	Replicate 2 OD450 (arbitrary units)
	No Ab	PGT121	EDE1C10	J9	B10	F05.S03	F09.S05	F25.S02
well 1	0.1039	0.1234	0.6092	0.4829	1.041	0.5982	0.5161	0.4253
well 2	0.1026	0.1285	0.6227	0.6429	1.1055	0.7414	0.5431	0.6285
mean	0.10325	0.12595	0.61595	0.5629	1.07325	0.6698	0.5296	0.5269
mean normalized to B10	0.0962031	0.117354	0.573911	0.524482	1	0.624086	0.493454	0.490939

## Sheet: Fig5A
Table shows IC50 values of F09.S05 IgG antibody vs. reporter virus particles of WT DENV2 16681 (DV2 WT, column B), WT ZIKV H/PF/2013 (ZIKV WT, column C), or DENV2 16681 encoding the indicated E protein mutation(s) (columns D-AK)
	DV2 16681 WT	ZIKV WT	DENV2 16681 mutants
Expt number			M6A	K47T	V151T	N153H	T155A	F279S	K47T+V151T	K47T+F279S	H149S+V151T	E85Q+Q86S	N194S+E195D	Y178F+M297V	Q316L+K394S	S145A	E147Q	H149S	L56V	L82A	K88T	V97A	G102A	I113A	T239E	N242A	D249T	M301L	V308F	V309A	K310A	E311I	I312P	E327A	E370D	L389H
LG219	19.13	10000		25.4		10000	10000	21.22	43.63	18.65	10000	22.93	21.74	42.21	56.71
LG226	8.236	10000		7.847	156.9	10000	10000	8.313	66.31	52.73	5440	11.54	26.35	44.85	16.13
CC7	5.233	10000		33.36	138.6	10000	10000	17.25	20.86	16.25	10000	7.631	32.5	28.75	14.18
LG227	19.36	10000		50.21	1970	10000	10000	19.16	176.9	25.46	10000		30.74	22.88	14.64
LG228	6.632	10000														17.95	46.87	19.95	3.586		17.18						2.819	3.087	56.47			28.27		16.53	13.74	2.718
CC10	18.31	10000														61.58	20.68	23.25	31.9		22.5		31.43		74.01		17.8	23.37				77.45		45.4		50.9
MC138	20.06		9.537														18.65			16.93		47.78	36.54	19.57	20.03	80.24		16.65	8.91	64.44		59.26	173.8	22.55	20.15	19.05
CK074	34.5		20.28							13.25										11.75		10.33	21.39	24.19		100.4	16.49	14.59		36.2	176.7		35.4	35.4
MC148	12.16		17.69							35.77										2.572		32.73	9.936	2.352		80.39	2.35	23.64		5.437	297		42.78	22.51

## Sheet: Fig5B
Table shows IC50 values of F05.S03 IgG antibody vs. reporter virus particles of WT DENV2 16681 (DV2 WT, column B), WT ZIKV H/PF/2013 (ZIKV WT, column C), or DENV2 16681 encoding the indicated E protein mutation(s) (columns D-AK)
	DV2 16681 WT	ZIKV WT	DENV2 16681 mutants
Expt number			M6A	K47T	V151T	N153H	T155A	F279S	K47T+V151T	K47T+F279S	H149S+V151T	E85Q+Q86S	N194S+E195D	Y178F+M297V	Q316L+K394S	S145A	E147Q	H149S	L56V	L82A	K88T	V97A	G102A	I113A	T239E	N242A	D249T	M301L	V308F	V309A	K310A	E311I	I312P	E327A	E370D	L389H
LG226	206.3	10000		256.7	10000	10000	10000	63.89	6443	72.8	10000	96.7	151.4	223	75.8
LG227	86.71	10000		254.9	10000	10000	10000	198.3	3570	103.1	10000	169.3	146.8	136*	100.9
CC9	192.6	10000		185	10000	10000	10000	129.4	4427	128.6	10000	364.9	343.2	15.13	108.9
LG228	31.11	10000														345.3	606.4	673.8	78.04		52.9						11.16	34.03	132.4			78.26		146.6	66.28	157.6
CC10	22.79	10000														826		510.5	315.7		54.75		152.8		85.54		20.57	340.2				170.2		246.4		136.8
MC138	68.41		140.7														235.3			63.82		221.5	342.4	1322		2883		185.8	142.3	138.8		168.3	149.4	196.3	60.9	166.9
CK074	54.85		113.7							70.85										25.13		104.3	318.2	1902		1578	71.18	19.78		83.13	460.6		114	230.3
MC148	86.63		28.3							140.9										57.36		283.6	331.6	2662		2819	23.52	133		223	1737		100.4	97.95

[truncated: 15 more sheets: Fig5C, Fig5D, Fig5E, Fig6A, Fig6B, Fig7A, Fig7B, Fig7C, S1Fig, S2Fig, S3Fig, S4Fig, S6A Fig, S6B Fig, S1Table]
